# Supplementary material for: Stigmatising attitudes of undergraduates towards their peers with depression: a cross-sectional study in Sri Lanka
Source: BMC Psychiatry. 2015 Jun 19;15:129. doi: 10.1186/s12888-015-0523-9 (PMC4472246; doi:10.1186/s12888-015-0523-9)
Supplement: Additional file 2: — Model fit statistics for multiple group (English/Sinhala) models. [file 12888_2015_523_MOESM2_ESM.xlsx]

## Sheet: Sheet1
Model	Description	No. of Parameters	c2	df	Difference	df	RMSEA	Pr(RMSEA	CFI	TLI
					test c2		(90% CI)	£.05)
1	Configurational	126	637.11	92	—	—	0.053 (0.049–0.057)	0.104	0.981	0.972
2	Metric	113	642.77	105	66.37	13	0.049 (0.046–0.053)	0.631	0.981	0.976
3	Scalar	84	791.96	134	164.98	29	0.048 (0.045–0.051)	0.816	0.977	0.977
3	Structural	72	843.52	146	62.27	12	0.048 (0.044–0.051)	0.901	0.975	0.978
Note:	Differences between models was assessed using the DIFFTEST procedure in Mplus [37] . Chi-square values are not the result of direct comparison of model fit chi-square values. All chi-square tests are significant, p<.0001.
RMSEA: root mean square error of approximation
CFI: comparative fit index
TLI: Tucker-Lewis Index
